# Supplementary material for: Validation of a blood protein signature for non-small cell lung cancer
Source: Clin Proteomics. 2014 Aug 1;11(1):32. doi: 10.1186/1559-0275-11-32 (PMC4123246; doi:10.1186/1559-0275-11-32)
Supplement: Additional file 2 — UHH Validation, attached as separate csv file. Training and validation data for the UHH validation study. [file 1559-0275-11-32-S2.zip]

Archive with 1 entries (1 files):
- 6079916751223532_MOESM2_ESM.csv
