# Supplementary material for: Validation of a blood protein signature for non-small cell lung cancer
Source: Clin Proteomics. 2014 Aug 1;11(1):32. doi: 10.1186/1559-0275-11-32 (PMC4123246; doi:10.1186/1559-0275-11-32)
Supplement: Additional file 2 — UHH Validation, attached as separate csv file. Training and validation data for the UHH validation study. [file 1559-0275-11-32-S2.zip › 6079916751223532_MOESM2_ESM.csv]

CA6	CRP	MMP7	MMP12	C9	SERPINA3	CNDP1	Histology	Response	Dataset
1078.4	2077.2	5355.2	425	92092.7	2645.1	20352.7	Control	Control	Heidelberg
857.9	9575.9	7731.7	582.6	119812.8	5690.2	15158.2	Control	Control	Heidelberg
1015	5076.8	6523	436.8	124636.6	3041	17220.6	Control	Control	Heidelberg
1101.9	856.5	8266.3	502.6	140330	3163.4	18951.1	Control	Control	Heidelberg
662.5	368	5962	403	106687.8	3071	21271.9	Control	Control	Heidelberg
869.7	2267.4	7367.3	428.5	138059.7	3451.6	19756.4	Control	Control	Heidelberg
1372.5	1254.4	10325.4	462.8	123895.1	3103.5	24377.3	Control	Control	Heidelberg
1176	1192.9	4830.7	438.4	84738	2904.8	29715.3	Control	Control	Heidelberg
1409.8	560.7	10204.4	554.8	89391.9	3026.4	9683.4	Control	Control	Heidelberg
1394.6	459.4	5468.9	796.4	82305.4	2047.7	28528.9	Control	Control	Heidelberg
757.1	126150.1	6715.9	450.4	163502	3906.9	10904.4	Control	Control	Heidelberg
1250.7	865.2	4847.2	451.1	95108	2304.5	28736.5	Control	Control	Heidelberg
1025.3	3417	7165.8	542.1	105041.1	4700.6	13932.6	Control	Control	Heidelberg
878.4	9238.6	7752.3	461.1	149162.5	3125.2	11207.2	Control	Control	Heidelberg
1277.8	346.7	8067.6	431.8	91071	3499.4	12415.9	Control	Control	Heidelberg
1105.4	489.2	5918.6	451.8	68394.5	3506.2	26494.9	Control	Control	Heidelberg
984.8	736.6	6966.9	460.9	123127.2	2920.3	18760	Control	Control	Heidelberg
866.9	2554.5	5278	421.1	113118.9	3061.7	24152.2	Control	Control	Heidelberg
786.4	756.5	4298.3	454.4	108689.4	3367.9	25438.5	Control	Control	Heidelberg
1801	409	5354.7	411	86749.1	2853.4	21186.4	Control	Control	Heidelberg
994.9	2870.4	5194.9	411.8	50121.1	2258	20650.4	Control	Control	Heidelberg
1647.4	2404.3	4602.3	435.8	83295.6	2619.5	22206.5	Control	Control	Heidelberg
1684.3	566.9	8622.4	409.1	118021.6	3971.7	15475.5	Control	Control	Heidelberg
1245.7	905.8	6170.2	469.5	135972.6	2919.8	21537.8	Control	Control	Heidelberg
875.4	1926.8	5656.7	444.8	124187.8	2655.6	26711	Control	Control	Heidelberg
979.6	1391.8	10521.3	492	125779.2	3278.8	25669.2	Control	Control	Heidelberg
1252.6	17965.2	7651	503.7	158313.5	3076	10523.1	Control	Control	Heidelberg
881.6	16060.3	12873.6	629.5	186066.3	4513.6	19106.9	AD	NSCLC	Heidelberg
1552	1764.9	9222.5	446	114786.8	2271.5	17051.1	AD	NSCLC	Heidelberg
1052.5	27796.9	8529.2	2078	187978.4	4476.9	11735.4	AD	NSCLC	Heidelberg
847.1	21237.9	9912	504.1	178592.6	4071.3	15859.4	AD	NSCLC	Heidelberg
772.2	8062.9	7158.4	607.5	146317.7	3729.3	19536.6	SQ	NSCLC	Heidelberg
1253.9	1955.8	10620.2	483.5	129159.7	3357.1	21399.9	AD	NSCLC	Heidelberg
1117.8	1206.9	6594.1	420.9	126916.4	3394	24992	AD	NSCLC	Heidelberg
1149	30850.9	7064.9	542.4	175665.5	4077.8	18671.6	SQ	NSCLC	Heidelberg
1199.4	19437.9	14262	803.1	212383.4	4527.2	15471.1	SQ	NSCLC	Heidelberg
989.8	6604.6	7100.4	601.8	153853	3769.6	14170.3	SQ	NSCLC	Heidelberg
902	42244	9472	755.6	164342.9	5533	32733.1	SQ	NSCLC	Heidelberg
1057.3	1947.8	5664.6	445.9	152958.5	3582.6	20589.3	AD	NSCLC	Heidelberg
1231.9	1765.4	9322.5	438.7	68440.1	2923.1	26490.9	SQ	NSCLC	Heidelberg
1091.5	24498.4	6663.9	533.3	130840	6721.1	13395.7	SQ	NSCLC	Heidelberg
1279.3	2648.8	7284.8	396.7	90144.7	2977.4	21716.8	AD	NSCLC	Heidelberg
755.3	23557.5	8155.9	453.9	163136.8	3419.5	13534.3	SQ	NSCLC	Heidelberg
1126.7	9817.5	5743.1	513.4	142742.5	3610.3	21816.2	SQ	NSCLC	Heidelberg
963.4	8029.1	7344.9	554.1	153068.8	3979.8	20466.6	SQ	NSCLC	Heidelberg
865.3	25696.2	12016.8	486.9	155133.8	3823.1	17106	SQ	NSCLC	Heidelberg
751.5	27955.8	8009.4	1029.1	162690.7	3497.7	17429.7	SQ	NSCLC	Heidelberg
1419.9	7986.8	6621.3	635.6	149289.1	3737.1	21584.7	SQ	NSCLC	Heidelberg
1054.2	14637.7	6343.1	457.4	167808.2	4211.8	19319.8	AD	NSCLC	Heidelberg
1219.2	13877.1	6215.3	613.2	139918.6	4321.4	13134.5	SQ	NSCLC	Heidelberg
1138.3	3267.9	8824.6	493.1	114526.6	2729.8	8919.1	AD	NSCLC	Heidelberg
1011.5	2594.7	5343.3	430	116992.3	4029.8	32782.5	AD	NSCLC	Heidelberg
791.9	740.8	5586.6	572.4	101246	3359.5	28409.9	SQ	NSCLC	Heidelberg
993.7	2531.7	9122.7	696.9	151039.7	2573.4	23782.1	AD	NSCLC	Heidelberg
2044.4	1289.8	5984.1	453.9	83911.6	2580.6	24676.8	AD	NSCLC	Heidelberg
1055.9	55719.8	7797.7	526.7	206610.5	4323.3	25686.1	SQ	NSCLC	Heidelberg
1033.6	2552.3	7030.9	491.1	150333.9	3953.5	30373.5	AD	NSCLC	Heidelberg
839.5	76631.4	7302	460.1	212243.3	7243.3	13549.4	AD	NSCLC	Heidelberg
868.9	27871.2	6144.2	550	208329.6	7444.3	14964.6	SQ	NSCLC	Heidelberg
832.8	12281	4519.2	404.2	141557.5	3618.2	20730.4	AD	NSCLC	Heidelberg
791.6	20582.3	7413.5	911.9	186292.4	4475.5	21832.6	SQ	NSCLC	Heidelberg
757.6	15875.2	25813.2	639.4	180796.5	7622.7	6440.9	SQ	NSCLC	Heidelberg
974.2	7357.4	7283.6	537.9	116789.3	2985	21875.6	SQ	NSCLC	Heidelberg
925.4	16341.4	5796.6	602.5	186854.4	5203.9	25886.8	AD	NSCLC	Heidelberg
1654.1	46339.2	7523.5	506.3	191471.3	4565	22570.9	AD	NSCLC	Heidelberg
974.8	1406.1	4830.7	398	107173.2	3208.6	21834.9	AD	NSCLC	Heidelberg
789.9	44391.5	10180.3	488.4	231313.7	6949.5	11500.3	AD	NSCLC	Heidelberg
886.7	49615.2	8674.3	882.4	228548.5	5454.3	11463.9	SQ	NSCLC	Heidelberg
1794.3	4532.7	8063.8	455.5	115392.8	2605.2	26945.4	AD	NSCLC	Heidelberg
1015.3	7458.9	8482.1	752	183917.4	3733.1	19153.9	AD	NSCLC	Heidelberg
845.4	20813.5	8970.9	1505.8	185862.9	4625.8	12356	SQ	NSCLC	Heidelberg
1348.2	458.6	9707.9	454.1	127625.7	3392	15505.1	AD	NSCLC	Heidelberg
1569.8	618.6	6198.7	432.2	108946.8	3337.5	26084.2	AD	NSCLC	Heidelberg
927.8	1030.8	4931.1	432.1	96282.6	2147.7	20325.2	AD	NSCLC	Heidelberg
811.8	6681.8	10793.5	636.7	123424.3	3233.4	16869.8	AD	NSCLC	Heidelberg
1215.7	1274.7	6058.8	479.5	86816.8	3021.4	9617.5	SQ	NSCLC	Heidelberg
754.8	18104.8	12198.2	807.9	151291.8	3612.2	12397	SQ	NSCLC	Heidelberg
1313.9	2303.4	7211.6	480	119235.5	2767	20262.5	AD	NSCLC	Heidelberg
1391.8	3235.6	11017.2	556.7	142010.2	4110.7	12239.2	AD	NSCLC	Heidelberg
792.1	4714.8	8163.1	545.2	133329.6	2835.1	26720.4	AD	NSCLC	Heidelberg
701.6	43089.3	7667.5	903.3	195389.4	7073.7	15949.8	SQ	NSCLC	Heidelberg
781.6	108017.7	7992.1	631.3	210572.4	10914.1	8103.2	AD	NSCLC	Heidelberg
741.8	24369	8188.5	1640.1	185109.5	4174.1	19053.8	SQ	NSCLC	Heidelberg
917.6	43191.4	9104.8	1130.5	202396.5	5322.7	17640.6	SQ	NSCLC	Heidelberg
743.7	19609.3	9111.5	548.6	190157.1	5234	8026.4	SQ	NSCLC	Heidelberg
797.7	2442.1	8744.7	583.3	169652.7	3254.5	16533.1	AD	NSCLC	Heidelberg
1031.5	24340.3	9814.2	1520	197900	3747.7	15436.5	AD	NSCLC	Heidelberg
832.3	14389.4	14078.5	970.3	143978.6	4542.3	10885.8	SQ	NSCLC	Heidelberg
1010.3	6297.9	7620.9	566.4	147113.9	3550.5	13708.4	SQ	NSCLC	Heidelberg
635	64233.6	13263	647	222525.6	6085.5	6696.1	AD	NSCLC	Heidelberg
815.4	30913.8	9334.5	811.1	195745.7	5296.8	14989.3	SQ	NSCLC	Heidelberg
982.9	19264.3	7358.8	532.3	186757.5	5582.8	11062.2	AD	NSCLC	Heidelberg
759.2	2124.7	4553.4	447.5	123540.3	2684.3	18254.1	AD	NSCLC	Heidelberg
876.3	1450.2	10514.1	694.7	120316.4	4927.1	15430.8	SQ	NSCLC	Heidelberg
966.4	4504.1	7394.8	499.5	145768.7	2842.3	11585.3	SQ	NSCLC	Heidelberg
1421	1291.4	6227.6	527.3	107444.7	2472.8	23056.8	SQ	NSCLC	Heidelberg
796.7	33221.3	14947.3	889.7	144662	6229	15781.4	SQ	NSCLC	Heidelberg
741.8	69187.6	11220.9	1197.9	194672.1	7184.1	10824.8	SQ	NSCLC	Heidelberg
824.6	12919	5865.2	435	116266.2	3524	16734.9	AD	NSCLC	Heidelberg
629.6	44733.7	8235	809.3	224986.2	7323.4	12213.4	AD	NSCLC	Heidelberg
1369.6	6650.8	5354.3	476.4	133560.5	3902.1	17561.1	AD	NSCLC	Heidelberg
1122.8	960	6330.5	571.7	143354.6	4127.4	14577.7	SQ	NSCLC	Heidelberg
922.3	4303.1	8069.4	642.6	150175.4	5970.6	12156.3	SQ	NSCLC	Heidelberg
788.1	17146.8	4937.2	426.5	155860.6	3252.6	16990.4	AD	NSCLC	Heidelberg
701.7	29973.6	8107.1	989.5	201402.9	5405.8	14277.1	SQ	NSCLC	Heidelberg
867.3	3172.8	7429.3	519.3	95400.1	2887.6	20277.7	AD	NSCLC	Heidelberg
818.1	38070.7	5439.5	496	166640.2	5563.7	19712.5	AD	NSCLC	Heidelberg
659.9	100596.7	12441.4	686.5	190263.1	10565.8	4822.5	SQ	NSCLC	Heidelberg
767.1	4996.1	5744	555.9	154309.7	3603.4	13442.1	SQ	NSCLC	Heidelberg
1213.7	611.5	5876.8	475.2	123008.8	3713	18211.3	AD	NSCLC	Heidelberg
808.4	7128.4	7611.9	553.5	164583.1	3722.8	16481.5	SQ	NSCLC	Heidelberg
797.2	12466.7	6298.5	632.2	180361.4	8655.6	8137.5	SQ	NSCLC	Heidelberg
787.1	2127.7	5740.5	424	126013.7	3866.7	11774.3	AD	NSCLC	Heidelberg
1018	6107.7	6181.7	713.4	158041.1	3742.1	15987.4	SQ	NSCLC	Heidelberg
1155.3	4817.6	5687.6	507.4	120024.6	2787.5	31934.4	AD	NSCLC	Heidelberg
731.6	42071	7881.4	877.5	185920.6	4806	12247.3	SQ	NSCLC	Heidelberg
957	1126	7872.7	434.3	87914.7	2592.8	15501	AD	NSCLC	Heidelberg
1301.7	15783.1	8780.8	701.6	177808.3	4418.1	20740.4	SQ	NSCLC	Heidelberg
920.2	9783.2	10738.1	433	138869.7	3144.1	26065.4	AD	NSCLC	Heidelberg
934.8	17410.2	8688.7	563.7	156113.5	2314.9	10326.7	SQ	NSCLC	Heidelberg
771.9	19146	11154.9	1221.3	166916.8	6870.2	9774.7	SQ	NSCLC	Heidelberg
811.9	28925.2	8396.8	778.1	190043.9	3826.8	9404.6	AD	NSCLC	Heidelberg
1159.4	6659.3	5144.8	559.5	178248.4	3074.7	16743.2	AD	NSCLC	Heidelberg
711.1	50201.7	9089.6	795.5	206535.2	5113.1	11870.2	SQ	NSCLC	Heidelberg
844.5	56169.7	5005.8	1579.1	202853	5754.8	10247.7	SQ	NSCLC	Heidelberg
979.7	660	6011.2	431.3	104922.6	3458.9	24144	AD	NSCLC	Heidelberg
865.4	61131.3	8486.6	496	235107	5825.2	7942.7	SQ	NSCLC	Heidelberg
2192.4	39934.2	12241.4	1083.8	189868.6	8132.4	5248.2	SQ	NSCLC	Heidelberg
1041.8	6756.8	8607.9	599.8	119079.8	4016.1	14279.7	SQ	NSCLC	Heidelberg
1262.7	3656.2	6668.8	424.9	122767.6	2026.2	22641.2	AD	NSCLC	Heidelberg
847.8	12488.4	7452.5	1308.5	222584.9	5815.3	16745.1	SQ	NSCLC	Heidelberg
1020	1782.7	9015.6	456.1	116094.6	3618.3	15828.9	AD	NSCLC	Heidelberg
1005.7	1064.4	6501	537.8	127453.6	2645.5	22654	AD	NSCLC	Heidelberg
813.7	100414.5	8131.3	447.5	219543.5	7138.6	6902.5	AD	NSCLC	Heidelberg
1310.6	42887.4	4704.1	499	225788.1	7825.5	19905.4	SQ	NSCLC	Heidelberg
1242.8	30090	6671.4	482.3	153134.3	3179.2	18815.2	AD	NSCLC	Heidelberg
802	17447.9	10817	820.5	159543.5	3127.9	16173.3	AD	NSCLC	Heidelberg
1222	774.1	7365	435.2	103061.3	2506.1	16788.1	SQ	NSCLC	Heidelberg
1257.1	4257.7	6027.5	470.7	109822.6	2297.8	19074.9	Control	Control	Training
1267.4	2048.6	10762.6	504.7	114675.5	2636.5	24811	Control	Control	Training
1179.7	2362.3	7375.9	427	124398.5	2855.2	20394.5	Control	Control	Training
1300.8	674	6922.6	430.7	113293.8	2929.1	17884.4	Control	Control	Training
1165.6	8998.2	8769.5	434.6	151270.2	3412.8	21860	Control	Control	Training
1194.8	4917.5	5185.5	514.5	127824.8	3049.2	31602.3	Control	Control	Training
1162.5	760.6	5867.9	469.2	100832.9	4137.5	21689.5	Control	Control	Training
1117.3	4497.6	5983.3	888.5	142706.2	2767.1	25286.3	Control	Control	Training
1566	2293.4	6692.7	457.4	112518.3	3396.8	26218.3	Control	Control	Training
1235.5	1248.5	5711.3	459.1	97492.5	2817	23441.4	Control	Control	Training
1313.7	1349.9	6686	438.9	115139.3	3149.7	15846.9	Control	Control	Training
1161.3	2073.1	8660.3	455.8	127459.6	2632.2	17555.9	Control	Control	Training
1000.9	1648.2	6703.9	543	156898.5	2580.1	12345.6	Control	Control	Training
1173.8	4117.6	10775.4	488.9	122352.9	4355.1	12412.5	Control	Control	Training
1339.5	9587.9	7150.1	415.2	169699.3	3795.3	21441	Control	Control	Training
1732.5	687.6	6936.2	431.4	109973	3127.9	17182.7	Control	Control	Training
1118.6	11631	8666	444.4	127992.3	2683.4	45163	Control	Control	Training
1311.2	3768.1	5955.5	469.4	112682	3006.1	21039	Control	Control	Training
1535.2	1193.9	6095.4	469.5	71753.7	2302	24960.1	Control	Control	Training
1176.8	800.5	5442.6	438.4	84594.7	2744.5	23436.8	Control	Control	Training
1383.8	1729.8	6301.5	562.5	66797.2	2330.7	30478.1	Control	Control	Training
2131.8	6016.2	5374.1	460.9	116667.4	2302.1	31994.5	Control	Control	Training
1747.7	3741.3	6291.9	498.9	93004.4	2166.2	22415.5	Control	Control	Training
1130.6	17393.9	10318	486.7	113803.3	2481.8	24988.4	Control	Control	Training
1612	1174.4	7397.1	674.5	107636.3	3481.1	16584.5	Control	Control	Training
1743.7	6192	6380.7	556.5	116422.6	3284.6	21926.1	Control	Control	Training
2142.4	527.1	5165.1	442.7	83580	2891.6	16130.3	Control	Control	Training
1469.6	2040.8	8388.8	483.9	79601.6	3450.3	17224.9	Control	Control	Training
1256.9	4788	6404.2	463.7	128865.5	3351.1	12432.4	Control	Control	Training
1203.3	1734.8	6740.3	508.2	135123.4	3186.1	26968.3	Control	Control	Training
2023.2	1847	6491.2	457.4	66242.4	3306.4	35391.9	Control	Control	Training
1135.3	4171.9	7816.8	431.6	124026.2	2374	18640	Control	Control	Training
1055	2041.3	8254.9	470.2	126826.1	3354.2	23660.9	Control	Control	Training
1284.1	10358.6	6508.2	498.8	145732	2897.6	21080.7	Control	Control	Training
1168.8	3508.7	6322.1	448.3	128913.4	3191.5	21227	Control	Control	Training
1309.1	4099.8	7323.4	534.9	148429.6	4044.8	22235.8	Control	Control	Training
2048.6	475.7	7669.5	448.7	79976.1	2616.3	21796.3	Control	Control	Training
1273	3841.5	5482.7	439	113559.8	3393.8	10670.5	Control	Control	Training
1484.3	525.6	7080.6	527.3	99931	3401	21967.8	Control	Control	Training
2094.4	6708.9	19136.5	518.5	97017.5	2680.2	27475.2	Control	Control	Training
1645.1	5501.3	8826.1	1348.8	113903.3	2683.8	7276.2	Control	Control	Training
1208.1	1402.6	8008.6	430.2	125646.1	3341.1	26228.4	Control	Control	Training
1575.1	3245.8	7296.5	520.7	94566.9	3728.7	26567.7	Control	Control	Training
1231	2570.6	7177.8	459.6	114643.6	3248.3	17442	Control	Control	Training
1146.3	1481.8	8309.2	554.5	120956.1	3182.2	20623.1	Control	Control	Training
1250.1	4487.8	6604.4	430	41237	5565.5	22623.5	Control	Control	Training
1159.5	390.1	11208.7	524.4	114266.1	3178.2	26130.9	Control	Control	Training
1245.6	963.6	6502.9	394.7	107586.8	3325.2	20252.1	Control	Control	Training
1436	447.6	6522.9	522.9	96144.1	2588.1	21607.5	Control	Control	Training
1617.1	11002.2	8387.7	468.8	137159.5	3632.2	24527.2	Control	Control	Training
1419.1	5162.4	9262.7	472.1	121356.8	3852.7	25753.3	Control	Control	Training
1852.7	2093.6	10041	683.1	144233.9	3537.7	23245.4	Control	Control	Training
1074.9	16003.8	6468.1	790.7	140229.4	3709.2	22295.8	Control	Control	Training
1533.9	1275.5	6978.2	433.4	80928.9	2047.7	20899.4	Control	Control	Training
1244.2	2990.2	11094.5	510.5	59161.2	2406.9	8052.4	Control	Control	Training
1383.6	3167.6	9211.3	493.1	135624.8	3401.3	16799.7	Control	Control	Training
1127.3	414.4	8918.4	549.9	135519.5	3606	11707.2	Control	Control	Training
1464.2	1240	5328.7	421.4	68966.7	2514	24944.7	Control	Control	Training
1373.2	3663.4	8613.8	408.2	107411.9	3066	38494.2	Control	Control	Training
1647.2	303.8	7052.8	421.3	54794.4	2822.1	28288.7	Control	Control	Training
1239.8	4553.3	8891.8	498.9	120706.9	2346.1	25480.3	Control	Control	Training
2114.4	2013.3	7805	453	139376.7	4110.5	23115.7	Control	Control	Training
1072.6	1072.7	8180.8	473.1	117283.1	3565.6	10839.8	Control	Control	Training
1246.4	1881.6	6437.3	420.6	76507.9	2892.7	26930.2	Control	Control	Training
1304.5	19211.1	6954.3	489.2	109192	2510.4	23870.2	Control	Control	Training
2117.4	555.1	6865.6	498.4	111781.1	3700.8	26170.5	Control	Control	Training
1292.8	1035.4	7498	453.6	37680.1	2397.3	29989.3	Control	Control	Training
1173	1464.7	6490.2	461.2	81505	2844.5	33065.9	Control	Control	Training
1447.7	716.4	5332.6	437.5	101301	3580.9	23051.8	Control	Control	Training
1146.5	3539.6	5190.4	411.3	120474.8	2445.2	15873.5	Control	Control	Training
1605.8	4053.2	6878.1	432.6	109249.3	2994.3	24197.2	Control	Control	Training
1106.9	8843.6	5315	455	108024.9	2233.5	17548.7	Control	Control	Training
1191.8	2157.8	10146	514.4	153240.7	5460.1	5609.2	Control	Control	Training
1294.7	7465.3	6047.7	429	111728.5	2665.3	14928.4	Control	Control	Training
999.3	6715.9	15901.2	482.8	100508.5	2671.9	19890.9	Control	Control	Training
1309.1	2716.3	6167.6	498.5	105054.9	2970.1	11315.7	Control	Control	Training
1772.5	773.6	6161.8	409.4	142567.4	3475.6	24527.5	Control	Control	Training
1821.5	2777.2	17098.6	438.2	141372.8	3884.4	23634	Control	Control	Training
1059.6	4877	5574.1	443.5	112699.3	3933.7	29242.8	Control	Control	Training
1071.4	3537.8	8864.5	549.9	118939.9	5533.5	25926.4	Control	Control	Training
1315.2	10991.4	10445.7	487	131599.8	3440.9	26957.3	Control	Control	Training
2712	2281.5	8824	459	107386.2	4230.8	11696.5	Control	Control	Training
1205	2289	9371.7	463.5	73067.3	3491.4	15780.6	Control	Control	Training
1470.7	2492.7	7063.2	446.5	94291.4	3580.2	20999.6	Control	Control	Training
1267.3	5821.7	6332.5	436.9	111969.4	3054.3	14334.1	Control	Control	Training
1321.1	288	8310.8	519.3	117043.7	3202.7	18846.9	Control	Control	Training
1239.3	1813	8726.5	426.8	113867.9	2521.5	20450.1	Control	Control	Training
1161.4	3800.3	7423.5	406	117334.4	2925.2	15893	Control	Control	Training
1053.3	5058.6	6006.7	481	110823.5	3092.5	12749.8	Control	Control	Training
1211.2	687	6929.4	456.2	36566	2170.6	26942.7	Control	Control	Training
1385	5614.1	7738.3	558.6	105533.1	3249.3	14802.5	Control	Control	Training
1437.7	762.4	6240.9	439.9	105901.9	3230	20363.7	Control	Control	Training
1086.8	4234.3	7075	474.6	124373.5	3575.7	10891.3	Control	Control	Training
1125.4	7324.7	7109	441.1	137195.5	4185.8	11054.6	Control	Control	Training
1028.3	5740.3	7381.4	489.5	124474.3	2920.4	23407.3	Control	Control	Training
1128.5	4593.3	7684.6	536.6	82089.4	2300	23752.5	Control	Control	Training
1323.8	2012	8096.2	526.2	124010.1	3770	14383.4	Control	Control	Training
1493.6	1337.7	5713.7	441.5	139363.4	3160.3	20171.2	Control	Control	Training
1260.4	917.1	6633.9	449.9	100851	3189	25093.7	Control	Control	Training
1209	846.6	7358.2	456.4	132230.4	3491.3	21386.5	Control	Control	Training
1566.4	1352	6074	450.3	87444	3211.2	14545.3	Control	Control	Training
1342.6	7400.3	6617.9	1271.6	121339	3078.3	26484.7	Control	Control	Training
1102.3	269.1	7407.9	467.1	109649.9	3247.1	26152	Control	Control	Training
1041.9	486	5999.2	424.5	122197.1	3186.4	18581.5	Control	Control	Training
1270.3	8226.4	5968.7	455.2	141578	2541.1	13903	Control	Control	Training
1038.4	5390.7	6838	420.9	104407.1	2660.1	20121.5	Control	Control	Training
1711.5	401.7	7973.2	537.8	54228.3	3702.3	17910.4	Control	Control	Training
1107.1	2074.5	9081.4	512.4	146503	3877.1	7862.8	Control	Control	Training
1257.1	1868.2	8608.5	464.7	133002	2742.9	16937.9	Control	Control	Training
1025.3	378.4	5619.7	475.2	115577.1	4132.2	23650.3	Control	Control	Training
1115.1	4086.7	9327.6	698.4	141164.5	3733.3	21256.3	Control	Control	Training
1435.9	2028.7	6068.1	433.5	101497.3	2778.2	28050.3	Control	Control	Training
1403	887.5	8786	485.8	112075.7	3298	24834.1	Control	Control	Training
1754	2826.5	10687.9	516.2	145114.4	3732.2	16719.2	Control	Control	Training
1575.6	3507.8	6768.7	449.4	68817.8	6782.2	9049.4	Control	Control	Training
1236.1	7598.9	6418.6	495	152595.8	3121.3	14459.8	Control	Control	Training
1302.8	6092.6	7756.4	425.4	162001.5	3113.8	24087.3	Control	Control	Training
1731.3	3049.6	10273.1	421.1	109746.7	3056.1	23705.9	Control	Control	Training
1229	15472.7	7062	490.3	158152	2602.7	17779.1	Control	Control	Training
1246.6	1131.5	7266.1	430.5	136366.8	2625.6	17965.9	Control	Control	Training
1157.1	5806.4	8634.1	463.2	123872	3715.7	22712.7	Control	Control	Training
1257.1	58274.2	16299.1	396.3	161463.3	2787.8	17542.4	Control	Control	Training
1206.2	1645.7	6242.7	447.2	138401.4	3954.4	20149.3	Control	Control	Training
1429.6	3073	6124.9	443	110333.3	2231.7	34542.9	Control	Control	Training
1534.8	1148.1	7407	454.8	115284.4	3231.7	14430.7	Control	Control	Training
1172.7	585.2	7167.9	444.7	107039.9	2588.8	16313.7	Control	Control	Training
1120.4	445.8	7098.8	435.1	67392.4	2059.4	17549.1	Control	Control	Training
1333.4	1120.6	7240.4	536	95126.5	3223.3	16953.1	Control	Control	Training
1806	1825.3	6038.8	412.3	79892.4	3030.9	27029	Control	Control	Training
1719.6	2000.3	9418.7	610.1	100889.5	2919.5	10187.1	Control	Control	Training
1084.3	18435	5900.5	419	71910.5	2268.6	26136.3	Control	Control	Training
1161.3	777	5954.4	459.5	42524.3	2229.8	39525.6	Control	Control	Training
1049.2	3198.2	9426	452.6	125083	3501.1	24531.5	Control	Control	Training
1357.3	1484.6	6542.1	1350.1	122614.4	2984.6	20626.4	Control	Control	Training
900	11141	13688.6	674.2	136808.1	4106.8	14873	Control	Control	Training
1554.7	1987.1	8009.8	512.6	57930.9	3951.1	15052.9	Control	Control	Training
1160.7	4159.9	8970.7	463.6	111168.8	2832.7	17575.2	Control	Control	Training
999.2	533.2	9478.7	471.7	70948.8	2600.9	26271.4	Control	Control	Training
1407	3843.5	8819.8	500.5	146596.2	2260.5	19705.7	Control	Control	Training
1076.7	12480.7	8300.1	592.2	142519.2	3485.5	17359.1	Control	Control	Training
1411.7	2854.4	5208.5	433	105703.2	3353.7	12451.2	Control	Control	Training
1172.4	2247.8	6458.6	459.3	101288.8	3089.5	25290	Control	Control	Training
1665.3	1921	8005.3	417.6	96758.4	2625.3	24910.5	Control	Control	Training
967.5	362.5	5637.9	481.2	117885	4015.1	24053.9	Control	Control	Training
1180	4290.2	24788.3	526.4	133162.7	3460.5	13796.6	Control	Control	Training
1193.4	14882.6	4959.5	561.8	143697.7	3345.9	21733.6	Control	Control	Training
1159.5	3046.9	5007	541.7	121865.8	3180.9	16087	Control	Control	Training
2331.9	521.5	6633.4	446.4	102348.8	2330.4	23864.1	Control	Control	Training
1570	3980.6	6826.9	436.9	118637.5	2878.4	24644.1	Control	Control	Training
1104.3	2678.1	5849	454.2	112419.8	2983	23507.4	Control	Control	Training
1247.9	2812.5	4401.1	425.4	107539	3060.5	23253.6	Control	Control	Training
1720.4	3238.4	6042.4	476.7	96412.8	2906.4	21542	Control	Control	Training
1154.8	3062.1	14568.6	642.2	123428	3028.5	19408.1	Control	Control	Training
1212.1	1103.1	5416	442.7	133454.5	2815.1	30055.8	Control	Control	Training
1957.1	495.5	7135.4	429.5	91321.6	3834.4	20491	Control	Control	Training
1372.5	1311.5	6678	431.7	81139.6	3020.9	22512.3	Control	Control	Training
1135.6	17026	4961.5	433	140359.8	2812.3	23683	Control	Control	Training
953.7	3508.2	6480.1	443.8	113533	2985.2	20626	Control	Control	Training
1096.5	335.5	5593.9	438.1	105215.6	2591.1	19273.9	Control	Control	Training
1374.1	418.8	5477.2	433.8	111869.7	3380.7	15962.3	Control	Control	Training
987.8	1583	16729.9	871.8	118296.3	4085.6	12117.5	Control	Control	Training
1214.8	1771.5	6167.3	438.7	91852.9	3269.2	26264.7	Control	Control	Training
1279.5	1243.3	6640.5	389.2	80901	2459.4	26332.2	Control	Control	Training
1193.8	936.7	6447.2	461.6	118509.2	2596.2	19009.4	Control	Control	Training
1028.7	4952	8307.3	480.6	140306.8	3593.1	27074.2	Control	Control	Training
1112.5	9106.9	8456.5	442	95924.2	3123.1	17866.3	Control	Control	Training
1843.4	719.5	6578.7	436.3	102877.8	3463.9	21218.4	Control	Control	Training
1053.1	925.9	7485.9	436.4	97103.9	2715.6	17917.5	Control	Control	Training
994.4	1793.7	8964.5	604.3	93704.6	2540.7	27434.4	Control	Control	Training
1574.6	1649.9	7453.2	465	127733.6	2954.7	24250.4	Control	Control	Training
1136.7	1699.4	7060.3	489	93428.1	3162.4	22509.4	Control	Control	Training
1152.7	2792.3	5392.4	431.5	138627.6	2767.4	19538.7	Control	Control	Training
1193.9	9160.4	6485.9	477.7	125858.5	2981.6	27541	Control	Control	Training
975.8	4375.9	11469	675.2	116216.9	2950.4	24715.3	Control	Control	Training
1029.8	3833	7073.1	449.2	99831.9	3494.3	13582.9	Control	Control	Training
1965.7	4618.8	7493.3	460.5	114004.1	2422.7	18627.6	Control	Control	Training
963.1	1137.4	5724.4	459	123701.6	2742.5	20617.7	Control	Control	Training
1679.1	1603.4	6130	459.8	91177.5	2150.3	24796	Control	Control	Training
1089.5	230.3	14366	477.2	122126.4	3332.8	14801.7	Control	Control	Training
1434.6	870.5	6387.7	434.1	51443.5	2243.8	19081.9	Control	Control	Training
1183	4592.4	8444.4	455.8	111224.3	2032.4	32472.8	Control	Control	Training
872.4	6751.3	8530.9	443.1	114862.4	3500.4	18547.2	Control	Control	Training
1399.6	3997.8	5647.9	412.3	85299.3	2391.1	37800.6	Control	Control	Training
1088.7	13259.2	5619.8	482.1	90545.5	2595.7	34355.4	Control	Control	Training
1155.1	706.8	10064.7	442.4	69013.2	2315.7	20863.7	Control	Control	Training
1287.8	1041.4	8827.2	478	108658.6	3448.8	15056.3	Control	Control	Training
1939	471	8071.5	421.2	91176.9	2873.7	30832.8	Control	Control	Training
1427.4	3590.3	11542	514.9	108182.7	3144.2	23755.2	Control	Control	Training
1163.1	660.7	6515.7	561.5	80170.7	3428.9	32926.8	Control	Control	Training
1707.5	739.1	8846.9	477	107768.3	4315.8	15406.6	Control	Control	Training
2170.9	2056.9	5705.6	434.2	123793.2	3847.8	18650.9	Control	Control	Training
984.5	2981.8	8203.3	477.6	125953.9	2513.6	19303.2	Control	Control	Training
1131.3	2478	7659.1	481.8	49644.8	3568.7	24060	Control	Control	Training
1440.8	1096.8	7463.6	409.9	92317.6	2941.4	15655.3	Control	Control	Training
1179.6	780.8	5507.4	488.9	66328.1	2599	23440.5	Control	Control	Training
2237.3	658.7	7364.1	484.4	107084.4	3266.3	26948.3	Control	Control	Training
1212.3	1034.8	6053.1	459.8	99739.4	3339.4	22335.6	Control	Control	Training
1681	1091.6	6612.9	399.8	26922.7	2775.2	19562.2	Control	Control	Training
1312.3	623.7	6431.2	423.9	122302.7	4070	23968.9	Control	Control	Training
1696.5	834.2	5731.1	427	82185.1	2463.4	22524.5	Control	Control	Training
2016.6	677.4	5768.9	436.8	87400.5	2616.8	28435	Control	Control	Training
1908.5	2023.4	7059.7	540.6	106574.7	3139.9	17134.6	Control	Control	Training
1140.6	546.6	6070.2	415.6	99799.5	2620.6	24588.4	Control	Control	Training
1077.8	9643.9	6404.2	461.3	136035.9	2260.6	28000.4	Control	Control	Training
1149.5	383.1	6000.5	459.6	104263.5	3334.4	8884.2	Control	Control	Training
2272.2	1204.6	5709.5	403	86219	3064.4	22788.5	Control	Control	Training
1481.9	5904.1	8591.1	565.8	142665.6	3456.6	17639	Control	Control	Training
1298.6	3039.8	7824.7	429.7	54885.3	1898.9	35924.5	Control	Control	Training
1296	4101.5	10080.4	497.9	116555.6	3522.5	20979.6	Control	Control	Training
1777.3	2488.8	5999.8	455.6	114413.2	2655	22681.2	Control	Control	Training
1222.7	2021.6	8236.9	580.3	133975.2	3782.8	23810.1	Control	Control	Training
1064.6	702.9	5712.2	444	121615.4	3622.1	20624	Control	Control	Training
1028.1	3094.1	7874.9	462.7	132337.6	2900.7	15722.3	Control	Control	Training
979.2	7870.9	7388.8	505.6	116993.5	2334.7	12085	Control	Control	Training
1025.5	2210.2	18200	416.7	138340.3	4414.9	13992.1	Control	Control	Training
2738.6	1869.1	9687.6	464.2	149654.1	3381.5	33430	Control	Control	Training
1492.9	10323.5	6553.4	491.2	129313.9	2532.5	25116.7	Control	Control	Training
1284.9	1443.6	6130.8	527.2	136553.3	3539	25701.7	Control	Control	Training
1883.8	2942.5	6032.3	462.8	112022.6	2787.7	22257.5	Control	Control	Training
1095.3	1606.5	15683.8	705.1	142197.8	2874.5	10871.6	Control	Control	Training
909.3	17724.6	13191.8	471.2	147008.8	3241.2	15237.3	Control	Control	Training
1763.4	3166.1	7427.5	441.8	133552.4	3275	14047.4	Control	Control	Training
2219.9	1026.4	7688.5	519.7	119750.3	2905.7	22389.2	Control	Control	Training
1179.8	3365.6	9983.6	603.8	105910.4	2760	17189.7	Control	Control	Training
1256.6	5405.1	6492.9	523.8	139081.8	2243.7	18003	Control	Control	Training
1249	11552.5	11758.3	838.6	151073.1	3124	18538.7	Control	Control	Training
1516.2	3041.6	10734.4	635.4	155492.1	3937.7	17412.3	Control	Control	Training
1537.1	790.3	7381.7	511.8	119327.3	3519.2	10161.4	Control	Control	Training
1691.5	5880.1	11518.8	840.4	179011.7	3463.7	19812.1	Control	Control	Training
1338.9	1838	7558	498.7	151071.6	3257	16237.7	Control	Control	Training
1320.3	3020.3	6282.5	533.4	86497.7	2374	28000.5	Control	Control	Training
1432.1	4053.6	4948.6	435	119531.6	2598.1	16463.4	Control	Control	Training
1266.3	421.8	10940.1	627.4	85090.2	3640.7	23851.9	Control	Control	Training
1600.8	1012.2	8190.4	486.7	105816.9	3257	25192.4	Control	Control	Training
1152.6	13684	4974.1	466	138985.9	2307.9	21671	Control	Control	Training
1267.1	1865.9	5965.9	433.4	103262.2	3522	20915.8	Control	Control	Training
4539.7	679.1	4579.1	392.5	71601.1	2723.9	20709.3	Control	Control	Training
1625.4	10512.4	11587.5	502.1	147074	4180.8	14965.2	Control	Control	Training
2185	902.4	10375.4	519.7	74235.8	2311.3	30571.2	Control	Control	Training
1639.1	29017.3	10300.1	488.7	172672.2	3236.4	28019.5	Control	Control	Training
1463.5	757.2	8669.3	508.6	102167.6	4017.2	28025	Control	Control	Training
1415.5	3585.3	6210.6	450.7	110439.4	2999	24467.4	Control	Control	Training
1835.1	1221.5	5394.9	464.7	128045.7	3529.7	14420	Control	Control	Training
1442.7	4863.6	12189.5	483.9	148223.5	3917.7	32037.5	Control	Control	Training
1173.5	535.5	6431.7	472.9	115432.1	4336.3	28407.9	Control	Control	Training
1699.4	1465.9	5700.8	468.5	104248.7	3750.8	26953.9	Control	Control	Training
1093.6	2944.4	8190	453.4	127573	3620.3	25084.2	Control	Control	Training
1745	1993	7776.3	500.9	125451.5	3850.9	25500.6	Control	Control	Training
1093.8	1171.7	10878.9	531.3	95717.1	3269.7	24612.5	Control	Control	Training
1749.7	1150.5	5376.7	470	94134.3	3734.7	14530	Control	Control	Training
2040.3	586	4326.3	457.5	113206	2833.8	12492.1	Control	Control	Training
1571.7	896.2	8389.8	483.7	109742.8	3218.4	20485.4	Control	Control	Training
1044.7	5034.9	13138	726.4	193704.9	4068.3	15313	Control	Control	Training
2040.4	5568.8	7226.5	888.3	79940.3	1952.5	26111.6	Control	Control	Training
1415.6	253	7707.4	447.9	110644.9	3895.4	4719.3	Control	Control	Training
1613.3	3370.2	5043.8	424.9	98344.5	3261.9	19410.4	Control	Control	Training
1438.6	1566.6	7823.7	438.6	121954.5	3251.5	11425.1	Control	Control	Training
1416.6	3399.3	5162.2	695.5	106877.1	4045.2	16735.1	Control	Control	Training
1484.3	7631.5	6872.8	424	97425.8	2627.5	15928.5	Control	Control	Training
1057.6	3657.7	8510.8	530.1	132712.6	3551.9	14845.6	Control	Control	Training
2404.4	462.1	8667.1	474.5	110797.7	3431.7	16853.9	Control	Control	Training
1516.4	465.4	6140.1	409.1	129097.6	3524.5	22430	Control	Control	Training
1405.6	14424.9	8295.9	528.4	140118	2841.3	24208.9	Control	Control	Training
1336.9	10850.4	7930.6	471.9	131906.8	2831	18487.3	Control	Control	Training
1343	1381.4	14715.7	536.9	116291.7	4455.1	16179.4	Control	Control	Training
1228.2	1670.7	7723	495.3	128559.1	3358	7561.8	Control	Control	Training
1361	739.6	6750.8	547.3	122025.8	3671.9	17746	Control	Control	Training
1884.5	2153.6	7215.6	463	82600.7	3304.9	17347.8	Control	Control	Training
1744.8	2514.3	5208.7	435.8	91214.2	3509.1	16404.5	Control	Control	Training
1254.3	10676.7	24659.4	856	200008.6	6932.6	7391.6	AD	NSCLC	Training
1189	9832.3	8612.7	514.8	152721.9	3739.8	7259.3	AD	NSCLC	Training
1214.8	1750.7	12083.6	833.2	157786	4231.3	27675.8	SQ	NSCLC	Training
1552.9	8084.8	11737.1	481.8	151740.5	2848.8	19851.3	AD	NSCLC	Training
1371.2	21613.1	10337.9	1453.1	186259.3	5158.4	9734.1	SQ	NSCLC	Training
1238.5	1165.6	10513.7	742.6	139606.1	3933.8	11660.2	AD	NSCLC	Training
969.5	78756.7	17914.9	2009.3	201480.8	5445.7	5998.3	SQ	NSCLC	Training
1283.4	1228	10221.2	513.6	112365.3	4511.4	4136.9	AD	NSCLC	Training
1461.1	572.6	9084.3	520.8	119004.1	2649.3	26082.4	AD	NSCLC	Training
1191.6	13077.5	22563	422.1	199631.6	5084.9	19058.3	AD	NSCLC	Training
1489.7	3470.1	7131.2	480.2	133154.7	3787.7	14091.2	AD	NSCLC	Training
1000.5	68502.3	18032.5	2096.4	202835.4	5673.8	5526.3	SQ	NSCLC	Training
1253.5	3909.6	11461.3	542.1	147718.6	7130.2	20766.6	AD	NSCLC	Training
1124.2	4709.3	8614.2	516.8	129142.7	3292.9	11288.3	AD	NSCLC	Training
1010.1	1150.1	6813.7	522.6	107644.1	2971.7	24159.2	AD	NSCLC	Training
1081.8	47266.4	11741.2	730.4	177666.7	4979.3	13252.6	SQ	NSCLC	Training
1055.4	52820.7	9773	965.6	186952.6	7915.2	12992	AD	NSCLC	Training
1133.1	17888.2	9867.7	534.8	118262.8	2613.4	24941.4	AD	NSCLC	Training
1075.3	10585	14818	682.4	132733.5	4975.5	24914.9	AD	NSCLC	Training
1041.2	8014.4	13257	571.8	122869.6	4012.8	29008.6	AD	NSCLC	Training
1028.9	51052.4	12222.3	558.4	196157.3	8667.9	6082.8	AD	NSCLC	Training
1052.3	4614.4	13507.4	609.9	114383.8	4582	11308.6	SQ	NSCLC	Training
1082.3	23297.4	10466.5	2260.2	156788.2	3398.7	15374.4	SQ	NSCLC	Training
1091.2	3066.2	11209.8	669.8	153691.8	4047.9	18649.3	SQ	NSCLC	Training
1174.5	11962.5	9161.4	2025.2	126078.6	4639.6	11029.2	SQ	NSCLC	Training
1134.4	18527.2	11005.6	540.7	169394.3	3861.2	21624.4	SQ	NSCLC	Training
1090.1	7246.5	11600.5	485	172063.7	5774.4	14174.1	AD	NSCLC	Training
1033.3	10926.2	12996.7	547.5	162504.1	4576.6	9702.4	SQ	NSCLC	Training
1128.1	31059.5	11314.3	706	215283.5	6776.7	14177.7	AD	NSCLC	Training
1306.1	3334.8	9104.3	531.7	107087.1	4146.2	11943.1	SQ	NSCLC	Training
1108	8545.8	18370.2	661	147284.2	7105.6	7406.3	AD	NSCLC	Training
1184.1	3156.7	6823.7	423.2	133628.6	2991.4	12699.8	AD	NSCLC	Training
1083.3	20316.4	15326.1	1417.8	200245.4	6920.5	4328.8	SQ	NSCLC	Training
1132.7	7958.2	13463.2	688.2	132786.5	3052.1	16638.5	AD	NSCLC	Training
1216.8	1552	10041.3	430.5	108435.4	2606.3	24673.5	AD	NSCLC	Training
935.4	1780.1	7330.6	533.6	102752.9	5084.4	15295.8	AD	NSCLC	Training
1056.3	8764.9	10258.5	461.6	149386.1	6225.5	10184.9	SQ	NSCLC	Training
1674.2	3410.2	7211.7	432.2	117655.9	2574.7	16264.7	AD	NSCLC	Training
927.6	101246.5	8046.4	666.9	192075.4	6973.8	10471.8	AD	NSCLC	Training
1126.6	3231.4	7172.7	447.2	111758.6	3299.2	21029.5	AD	NSCLC	Training
1128.4	38673.4	11027.2	589	183394.1	4536.1	8764.3	AD	NSCLC	Training
1085.1	9143.1	6632.8	483.2	154685	2743.2	22039.1	AD	NSCLC	Training
791.3	15984.5	24992.8	603.9	125551.6	4545.1	2270.3	SQ	NSCLC	Training
1171.7	7696.2	7277.2	418.3	156575	3184.3	15740.8	AD	NSCLC	Training
885.6	19476.4	8815.1	549.4	133513.5	3393.5	20634.8	AD	NSCLC	Training
807	68481.3	9807.4	1637	188698.9	5524.3	10395.2	SQ	NSCLC	Training
1765.2	1208.7	8077.2	444.1	116005.7	2987.1	19111.7	AD	NSCLC	Training
1165.1	502.3	6244.5	513.5	135819.9	3631.9	18099.2	AD	NSCLC	Training
1049.9	46102.8	10143.9	759.1	143845.3	4288.8	12986.9	SQ	NSCLC	Training
1445.6	940.1	6225	440.8	129611.1	2713.1	20347.5	AD	NSCLC	Training
1577.5	2701.5	7224.9	470	141836	3093.5	23018.2	AD	NSCLC	Training
1032.7	8197.2	10782.1	580.1	117797.2	3403.3	16717	SQ	NSCLC	Training
2724	18447.3	6743.5	464.9	153683.8	5162	29594.4	AD	NSCLC	Training
951.7	11755.1	12306.2	455.5	95897.7	3198.8	19806.1	SQ	NSCLC	Training
869.3	2260.9	8715.7	516.4	114795.8	2887.2	10942.2	SQ	NSCLC	Training
965.5	13663.4	12355.7	631.3	93861.2	3776.5	15053.6	SQ	NSCLC	Training
968.3	18522.2	18404.1	485.4	144137.9	2004.5	13214.9	AD	NSCLC	Training
1104.3	18687.7	15581.9	748.9	175447.3	5192.9	12888	SQ	NSCLC	Training
1070.9	478.4	7366.4	452.6	151916.4	3610.3	19021.6	AD	NSCLC	Training
1278.8	28738.8	55798.8	602.8	102837.9	2993.8	23306.8	AD	NSCLC	Training
1729.3	2474.5	8817.2	490.1	120743.5	3666.7	15316	SQ	NSCLC	Training
1379.5	7622	8427.3	1012.6	181691.8	3092.1	22002	SQ	NSCLC	Training
1342.2	7410.4	6603.2	407.9	120078.5	3873.8	17491.4	AD	NSCLC	Training
1665.2	1887.2	8164.8	530.3	137152.1	4227.6	26815.3	AD	NSCLC	Training
1841.7	1523.3	8194.8	427.6	116009.5	4080.1	23922.6	AD	NSCLC	Training
1085.3	122812.2	5925.3	469.6	218444.5	4725	6761.7	AD	NSCLC	Training
1562.9	14368.1	9482.6	580.7	190368.7	4352.5	8680.6	AD	NSCLC	Training
1084.3	18296.3	12299.7	862.9	156026.3	4527.5	9069.6	AD	NSCLC	Training
1769	3902	21205.6	704.9	156839.7	57957.5	6969.5	AD	NSCLC	Training
1117.2	2531.9	7018.2	475.7	93116	2789.4	23691.3	AD	NSCLC	Training
950.9	97405.7	16400.1	2449.6	199869.5	8737.2	5147.3	SQ	NSCLC	Training
1108.7	4102.1	6501.8	559.5	138497.6	3876.4	13111.6	SQ	NSCLC	Training
1607.7	2644.6	8387.3	453.1	135862.1	4081.3	7184.8	AD	NSCLC	Training
920.1	3565.2	10631.1	626	88105.7	2947.1	25720	AD	NSCLC	Training
934.4	30895.7	11571.1	707.2	155911	6922.6	9233.2	AD	NSCLC	Training
829.2	1332.7	10266.2	566.5	118912.8	3255.2	21806	AD	NSCLC	Training
1541.9	3505.8	24024.4	750.7	152867.7	4411	10933.6	AD	NSCLC	Training
919.9	48657.4	11565.6	666	164620.7	8609.4	9021.1	SQ	NSCLC	Training
1131.7	18511.3	18459.6	497	151723.9	3712.1	7560.9	AD	NSCLC	Training
1028.7	21985	5596.8	655	173588.9	6739	13731.8	AD	NSCLC	Training
1028.4	31687	10083.2	768	174596.9	4959.9	13878.3	AD	NSCLC	Training
1080.9	3873.8	9106.4	460.5	167740.7	3942.2	16792.3	AD	NSCLC	Training
1117.9	14914.7	6901.9	473.6	174813	6202.7	8386	SQ	NSCLC	Training
1179.6	8145.1	18178.9	395.8	170653	4821.9	24578.3	SQ	NSCLC	Training
1830.3	3590.1	22107.5	690.1	177848.5	4161.7	11416.4	AD	NSCLC	Training
1269.8	34667.5	10102.6	631.2	175801.7	5250.2	13546.8	AD	NSCLC	Training
1063.5	3874.5	7380	524.6	109811.1	4082.8	21828.2	AD	NSCLC	Training
1149.7	6862.9	14418.1	513.8	137567.8	3555.5	9935.4	AD	NSCLC	Training
1553.2	1954	8769.9	446.9	120230.1	3225.3	25523.2	AD	NSCLC	Training
1134.8	30462.8	13501.8	611.8	153546.7	5933.9	17599.9	AD	NSCLC	Training
1310.6	11775.9	10087.2	450	127364.2	3092.8	17069.3	SQ	NSCLC	Training
1757.7	6749.2	6956.1	430.1	112566.5	2974.8	29646.1	AD	NSCLC	Training
1395.2	1950	10716.9	520.4	149586	6806.4	6901.5	AD	NSCLC	Training
1102.5	33224.9	14619.9	495.6	173778.6	7566.2	6046.7	AD	NSCLC	Training
