# Supplementary material for: Validation of a blood protein signature for non-small cell lung cancer
Source: Clin Proteomics. 2014 Aug 1;11(1):32. doi: 10.1186/1559-0275-11-32 (PMC4123246; doi:10.1186/1559-0275-11-32)
Supplement: Additional file 3 — EDRN Validation, attached as separate csv file. Training and validation data for the EDRN validation study. A subset of the original training samples was repeated in this study to calibrate the model for the panel format, and this data is included in Additional file 3. [file 1559-0275-11-32-S3.zip]

Archive with 1 entries (1 files):
- 6079916751223532_MOESM3_ESM.csv
