# Supplementary material for: Validation of a blood protein signature for non-small cell lung cancer
Source: Clin Proteomics. 2014 Aug 1;11(1):32. doi: 10.1186/1559-0275-11-32 (PMC4123246; doi:10.1186/1559-0275-11-32)
Supplement: Additional file 3 — EDRN Validation, attached as separate csv file. Training and validation data for the EDRN validation study. A subset of the original training samples was repeated in this study to calibrate the model for the panel format, and this data is included in Additional file 3. [file 1559-0275-11-32-S3.zip › 6079916751223532_MOESM3_ESM.csv]

CA6	CRP	MMP7	MMP12	C9	SERPINA3	CNDP1	Histology	Response	Dataset
2870.5	19249.2	2808.9	2630	11142.6	2928.6	1945.5	Control	Control	EDRN
7178.1	14032.3	2477.8	2507	20656	4031.3	1795.1	Control	Control	EDRN
10890.2	60685.9	2494.3	2638.8	26020.8	4063.6	1683.3	Control	Control	EDRN
14372.5	64628.2	2701.1	2417.3	25646.2	4669.4	2042.8	Control	Control	EDRN
2568.1	140931.3	5553.6	2712.5	37975.1	8246.1	760	Control	Control	EDRN
6037.6	83199.4	2568.7	2476	22303.7	6573.3	1152.4	Control	Control	EDRN
5107.6	72311.1	4888.2	2806.9	22994	3699.7	2412.6	Control	Control	EDRN
6484.1	45904	2445.1	2496.3	12839.9	2959.8	2093.6	Control	Control	EDRN
13184.3	10489.8	2539.2	2682.2	13850.9	5130.8	1843.1	Control	Control	EDRN
3617.8	86968.5	2544.8	3383.8	24554.4	4464.9	1282	Control	Control	EDRN
7412	833.2	1963.5	2350.5	21778.5	3760	1134.3	Control	Control	EDRN
5942	28206.7	2923.7	2616.5	12367.6	4043	2628.1	Control	Control	EDRN
5915.4	4881.7	3138.7	3077.3	15727.8	4119.2	1406.2	Control	Control	EDRN
14155	5366.3	4290.8	2564.3	7951.6	2063.7	3747.2	Control	Control	EDRN
16038.3	56941.8	2895.3	2415.6	17578.9	2725.1	2451.7	Control	Control	EDRN
8948.3	28465.8	2930.2	2499.8	13836.4	4065	1555.9	Control	Control	EDRN
7597.8	30536.3	1873.2	2395.2	14559	3195	1723.4	Control	Control	EDRN
5422.7	82157.5	5525.9	2937.4	24491.3	6461.8	1124.6	Control	Control	EDRN
8811.7	112989	2441.8	3302.1	16086.8	2650.4	1988.7	Control	Control	EDRN
9484.2	58342.6	2390.7	2402.3	19075.7	4892.3	1767.7	Control	Control	EDRN
9399.7	4553.4	2697.8	2380.8	18934.2	3234.6	1525	Control	Control	EDRN
9487.2	10052.9	3879.9	2852.4	15708.2	2779.2	2259.9	Control	Control	EDRN
11816.3	21412.8	3366.9	2538.3	10679.7	3087.4	1425	Control	Control	EDRN
4206.3	143779.6	3326.7	2573	19398.2	3364.1	2120	Control	Control	EDRN
5029.6	50807	3817.5	4386.8	23843.5	5711.4	2130.5	Control	Control	EDRN
8523.4	22675.9	3299.3	2613.8	13871	3231.3	2204.7	Control	Control	EDRN
7512.7	7128.7	2808.1	2656.8	15212.7	3423.7	1604.1	Control	Control	EDRN
11285.7	60919.8	2438.8	2809.1	22483.3	3572.3	3059.1	Control	Control	EDRN
9369.7	152880.7	3246.6	2999.8	24907.9	4514.4	1701.9	Control	Control	EDRN
5408.9	39747.4	2759.4	2677.3	27239.1	5251.7	1771.5	Control	Control	EDRN
8192.6	35201.1	3468.5	2417.6	11128.5	2775.8	1928.2	Control	Control	EDRN
4971.5	21384.6	2727.2	2368.6	13196.3	3443.7	1162.6	Control	Control	EDRN
7191.5	31062.5	2987.8	2944.2	13108.8	3963.3	1361.7	Control	Control	EDRN
7420.2	60149	2215	2580.2	21927	4037.6	1707.9	Control	Control	EDRN
7960.3	69217	5017	2809.5	15061.3	2942.7	1781.1	Control	Control	EDRN
10424.6	35272.2	3879.6	2667.6	21754.2	3225.8	1402.5	Control	Control	EDRN
7180.3	51027.4	3025.5	2796.2	18338.8	5289.5	1743.7	Control	Control	EDRN
12060.5	14637.5	2731.5	2789.3	14896.7	3284.7	1781.1	Control	Control	EDRN
5602	39120.5	3065.7	2493.6	15801.9	2932.2	1011	Control	Control	EDRN
6430.1	37614	3745	2871.8	18101.5	3105.4	1737.2	Control	Control	EDRN
3353.3	8667.3	4973.5	2643.1	25228.8	4333.3	1781.1	Control	Control	EDRN
4297.4	55603.4	3522.6	2824.4	19720.2	3737.8	2112.5	Control	Control	EDRN
12925.8	15799.7	4765.5	2822.3	21471.5	3540.3	2265.2	Control	Control	EDRN
17216.5	14944.6	3084.8	2685.2	13896.7	2651.1	2168.4	Control	Control	EDRN
8123	218755	9186.7	3524	37284.7	8397.7	769.4	Control	Control	EDRN
6229.9	33422.4	1976.3	2642.9	19231.9	3418	1498.9	Control	Control	EDRN
10238.9	30769.9	5715.7	2832.3	33427.8	5102.7	1555.2	Control	Control	EDRN
4953.9	30062.6	3506.4	2692.1	13506.4	2654	2030.3	Control	Control	EDRN
8031.8	35992.5	3337.1	2753.8	18898.9	6434.2	2228.1	Control	Control	EDRN
9832.9	35862.9	2470.1	2559	11559.5	2804.8	1578.8	Control	Control	EDRN
21010.4	16861	2603.9	2431.4	9820.2	2460.6	1582.4	Control	Control	EDRN
4267.8	19313.9	3979.1	2680.3	21465.5	3588.7	1561.2	Control	Control	EDRN
6000.3	9188.8	3566	2547.2	17279.4	4979.7	1634.1	Control	Control	EDRN
7982.9	36412.1	2526.9	2589.3	20711.2	3141.6	1736	Control	Control	EDRN
11713.2	257607.2	3393.4	2843.7	25480.8	5136.1	1693.8	Control	Control	EDRN
2981.9	10075.6	2413.5	2522.6	14354.4	3658.5	1629.2	Control	Control	EDRN
7855.6	24929.9	3654.1	3149.2	21898.4	4937.7	1514.2	Control	Control	EDRN
7370	13512.1	2943.4	2748.6	12400.7	3075	2193.3	Control	Control	EDRN
5335.1	29905.7	3272.5	2656.4	11147.8	4760.5	1320.3	Control	Control	EDRN
15231.1	20577.6	2264.8	2359.3	27198.2	4313.2	2447	Control	Control	EDRN
12425.2	20327.3	3885.1	2882.4	17288	2836.1	1341.8	Control	Control	EDRN
7811.2	10450.4	2725	2668.7	19963.9	4121.8	1470.9	Control	Control	EDRN
3880.8	23655.1	2078.9	2299.5	16847.3	3317	1873.2	Control	Control	EDRN
15150.9	71537.8	2425.1	2905.2	25864.4	6110.5	1490.2	Control	Control	EDRN
3479	17695.1	2337.6	2474.1	20328.4	2907.8	3463.5	Control	Control	EDRN
7726	11678.8	8707.7	3249.7	14398.1	4007	1137.7	Control	Control	EDRN
5646	63040.6	2979.1	2586.7	20970.5	3501.5	1040.3	Control	Control	EDRN
5964.5	192605	4641.2	3253.8	27259.9	5880.3	1329.9	Control	Control	EDRN
9176.8	47671.9	3417.3	2617	10966.5	3050.6	1475.3	Control	Control	EDRN
8613.4	7515.2	3224.6	2672.3	6851.5	2252.2	959.8	Control	Control	EDRN
4507.6	24257.5	2385.5	2250	13426.5	2732.5	2147.7	Control	Control	EDRN
12046.4	5208.7	2197.5	2472.1	14366	3214.7	2073.9	Control	Control	EDRN
7430.8	25225.2	2551.7	2797.7	22135.3	7278.1	1371	AD	NSCLC	EDRN
5199.7	9999.2	3071.9	3416.1	21775.6	4840.7	1357.7	AD	NSCLC	EDRN
5948	69231	4527	3051.4	18574.6	4411.7	2556.5	AD	NSCLC	EDRN
11699.8	51053.8	6316.3	3227.1	25293.5	5795.4	1531.3	SQ	NSCLC	EDRN
3795.1	53486.7	5737.3	2959.5	25449.2	4470.5	1728	SQ	NSCLC	EDRN
5440.6	7373.2	3906.8	2670	19881.9	5337.9	1338.4	AD	NSCLC	EDRN
3971.3	84133.2	4328.7	3022.7	30606.7	4596.6	1703.7	AD	NSCLC	EDRN
5349.2	15292.5	8005.9	2778.5	16154.3	3905	2106	AD	NSCLC	EDRN
6945.1	301546.5	5785.9	3033.1	42188.8	7036.9	1683.3	SQ	NSCLC	EDRN
5853.7	19758.5	4857.2	3040.8	24179.9	8358.8	1100.4	AD	NSCLC	EDRN
5935.5	102374.5	2331.4	2717.9	23929.7	4006.7	1558.9	AD	NSCLC	EDRN
8213.6	36860.8	4517.8	2770.2	16970.4	3919.9	2481.2	AD	NSCLC	EDRN
3631.9	136008.5	4356.9	3409	33590.8	7226.1	1183.4	SQ	NSCLC	EDRN
13876.3	46788.8	1853.4	3286.3	26953.7	3863.5	1207.8	SQ	NSCLC	EDRN
17120.7	66399.5	3102.3	2721.3	15086	4337.7	1891.1	SQ	NSCLC	EDRN
4257.2	26687.4	3577.8	2766.7	10562.8	3201.9	1823.3	SQ	NSCLC	EDRN
14198.9	53617.4	3971.8	2201.6	12563.9	2184.4	1967.7	SQ	NSCLC	EDRN
3171.9	217085.2	6872.1	2918.9	31980.8	8653.6	1439.3	AD	NSCLC	EDRN
7393.4	23071.8	3003.1	2511.2	25219.1	4638.6	1991.8	AD	NSCLC	EDRN
8031.8	5920.7	2857	1819.1	16433.2	4353.2	2303.8	AD	NSCLC	EDRN
9624	96887.6	7497.2	3277.7	29177.7	4189	1920.9	SQ	NSCLC	EDRN
7088.6	7056.8	5219.7	2747	22907.2	4381.2	1533.4	SQ	NSCLC	EDRN
4644.5	320545.1	2662.8	3146.5	53260.6	7015.5	1262.1	SQ	NSCLC	EDRN
4179.4	112409.8	9386.3	3792	39102.2	6909.1	1224.5	SQ	NSCLC	EDRN
9409.3	114664.5	2225.2	2546.2	21937.1	6492.8	1963.4	AD	NSCLC	EDRN
5270.7	27779.6	5101.8	4592.5	23498	9275.8	934.5	SQ	NSCLC	EDRN
5234.8	43175.3	5204.5	3119.9	17639.1	3273.6	2809.7	SQ	NSCLC	EDRN
4190.7	36016.1	5510.4	2793.2	6977.5	4431.9	1585.8	AD	NSCLC	EDRN
8031.8	5965.2	5109.9	2601.3	16344.3	3052.4	2495.4	AD	NSCLC	EDRN
9204.1	40977.7	3130.7	3030.9	24114.3	4360.2	2934.6	AD	NSCLC	EDRN
3374.2	194299	3358	3677.3	31676.7	5587.6	1490.4	AD	NSCLC	EDRN
11779	20308.7	2278.6	2548.2	14015.3	3215.2	1913.8	AD	NSCLC	EDRN
5866.1	2562.6	4249	2319.2	9476.4	2283.1	743.5	AD	NSCLC	EDRN
7122.3	27672.5	2779.6	3149.6	14309.1	4629.9	2032.1	SQ	NSCLC	EDRN
6834.2	108559.8	2906.8	3094.1	25719.7	6797.6	1969.6	SQ	NSCLC	EDRN
2424.9	283324.1	6995.2	3155.4	42700.3	5785	1013.1	AD	NSCLC	EDRN
2575.4	294381.8	8402.6	4682.6	40829.7	8932.9	1375.7	SQ	NSCLC	EDRN
10618	124399.1	3460.8	3392	31831.5	6913.8	1244.6	SQ	NSCLC	EDRN
6303.3	22030.8	4159.8	2742.7	14972	2832.6	1989.4	AD	NSCLC	EDRN
10915.5	60986.3	2082	2483.4	17113	3030.4	1724.1	AD	NSCLC	EDRN
4037.8	183118.1	2593.7	2908.6	27965.3	8184.5	1135.4	AD	NSCLC	EDRN
7640.1	74571.6	4702.1	2935.4	25145.1	5616.3	1843	AD	NSCLC	EDRN
5952.3	157702.4	6604.4	3193.7	34250.1	7301.6	1372.7	SQ	NSCLC	EDRN
6815.5	103220.7	2576	2513.8	42018.3	4486.4	1740.6	AD	NSCLC	EDRN
6087.2	75237.3	3618.3	2741	24080.3	4272.5	1425.9	SQ	NSCLC	EDRN
5158.4	192252	3564.6	2897.8	45867.3	6259.6	1520.9	SQ	NSCLC	EDRN
7537	9836.7	2378.4	2577.1	19864.8	5642.9	1814	AD	NSCLC	EDRN
4551.3	1904.7	2798.6	3335.9	8881.2	2658.1	1672.6	AD	NSCLC	EDRN
5095.7	316194.7	2406.7	3138.3	50479.3	6840.5	1781.1	AD	NSCLC	EDRN
7427	92435.8	4817.7	2776.3	22261	3558.1	2129.9	SQ	NSCLC	EDRN
3811.9	186874.8	6454.3	4934	33799.5	5399.7	1323.6	SQ	NSCLC	EDRN
5539.5	315636.9	5190.9	2960.2	49962.4	8802.2	1487.1	AD	NSCLC	EDRN
5803	41270.6	2030.2	2711	19357.4	3506.7	1627	AD	NSCLC	EDRN
5477.9	74249.2	2755.7	2782.7	23027.3	4886.9	1288.7	AD	NSCLC	EDRN
7456	21830.4	10834.1	3152	15702.3	4968.3	1735.2	AD	NSCLC	EDRN
9841.1	2232.1	2924.4	2802.3	1766	2578.8	1451.5	AD	NSCLC	EDRN
3887.7	29860.5	3049.2	2714.4	19007.5	4358.4	2136.3	AD	NSCLC	EDRN
5735.8	249165.2	3875.6	5552.6	55801.9	9920.8	1558.3	AD	NSCLC	EDRN
4638.1	219832.5	2676.3	2657	31444.7	2537.2	1158.3	AD	NSCLC	EDRN
15635.4	2770.7	5697.1	2555.1	12179	2299.4	1606.5	SQ	NSCLC	EDRN
12871.1	36768.3	3709.1	3757.8	24676.3	3398.6	1527.1	AD	NSCLC	EDRN
8837.3	182147.5	4629.5	3684.4	26445.5	7183.5	1364.6	SQ	NSCLC	EDRN
6105.2	52599.3	2139.5	2627.3	22840.4	4766.1	2063.6	AD	NSCLC	EDRN
10035.8	38744.1	2129.1	2322.4	12661.2	2756.8	2025		Control	Training
9615.1	84258.5	16858.7	2696	29868.5	4765.9	2562.9		Control	Training
7290.2	26433	2447.3	2348.3	9402.3	2269.5	2496.1		Control	Training
9224.1	11591.4	3394.5	2650.1	19299	4593.9	2352.8		Control	Training
8151.4	91476.1	2648.5	2453.7	27086.9	4352.7	6549.1		Control	Training
10891.8	13782.5	2613.9	2620.6	12046.3	3110.8	2209.1		Control	Training
12243.6	55420.5	2202.8	2696.7	14820.7	4542.2	2409.9		Control	Training
3576.3	218301.1	2880	3123.7	33518.6	4999.9	2324.9		Control	Training
4927.2	4431.8	2375	2549.5	13591.8	3493	2370.7		Control	Training
7127.1	86431.1	3044.5	2578.7	19293.8	4486.7	2051.4		Control	Training
3107.7	9733.9	1738.5	2610.9	11559.8	2275.4	1898.9		Control	Training
5158	7722	2232.3	2436.2	11351	3720.4	2938.8		Control	Training
7751	37742.6	2372.7	2580.4	25518.7	5125	1933.9		Control	Training
6607	29678.7	3213	2665.6	8651.1	4009.8	1729.8		Control	Training
6974.3	29397	3047.6	2796.7	27200.3	5753.3	2537		Control	Training
6610.9	114916.1	3510.2	3972.4	21150.9	4705.4	2302.1		Control	Training
12413.5	8254.7	2266.6	2260.7	19479.9	3462.1	2130.1		Control	Training
5891.9	39478.6	3180	3006	25939.9	4427.7	1781.1		Control	Training
8351.1	13447.6	5949.1	2465.5	20372.6	3787.7	1669.9		Control	Training
9396.2	47830.3	2711.5	3042.4	15614.5	3560.4	2576.2		Control	Training
11952.9	19487.3	1950	2668.5	30270.2	4295.5	1977.1		Control	Training
6950.4	96288.2	5457.4	2805.8	20380.2	2918.3	1537.5		Control	Training
9551.8	4200	3473.3	2489.9	13357.8	3464.4	1538		Control	Training
6695.3	56550.8	2598.6	2505.5	20398.4	4526.1	1401.2		Control	Training
5574.5	35750.1	3515.3	2645.1	22870.5	4943.9	1823.5		Control	Training
7396.2	14209.9	2333.6	3020.4	16900.8	4392.5	2498.4		Control	Training
11692.7	12027.9	4448.3	3020.1	15342	4181.8	2090.7		Control	Training
8425.1	2418.4	4400.4	2542.8	15735.3	4257.7	818.4		Control	Training
7873.8	28950.4	4431.3	2890.7	23092.3	5412.6	1574.4		Control	Training
6908.2	36127.6	2414.1	2371.3	13011.9	3418.6	2815.1		Control	Training
10128.5	47163.7	3437.8	2689.3	26051.6	3207	1766.3		Control	Training
5782.6	149336.7	4562.1	2896.9	35670.7	7149.6	1781.1		Control	Training
8379.2	19917	3507.3	2501	15936.7	2782	1575.8		Control	Training
7324	8340.9	2524.1	2646.1	5287	2296.6	2827.6		Control	Training
9757.7	33993.7	3092.4	2261	23757	5608.6	1156.5		Control	Training
7896.7	24567.9	3101.7	2930.3	15258.4	3742.2	2168.8		Control	Training
7906.5	57873.1	3075.4	2676.8	26084.9	5565.3	2606.5		Control	Training
10428.4	142453.1	2867.7	2909.7	18438.1	3270.6	1781.1		Control	Training
15240.5	2676.4	2603.6	2259.3	14589	3158.5	2019.7		Control	Training
4773.7	20240	3071.3	2650.7	16714.5	2982.6	2444.2		Control	Training
5675.7	45348.7	3007.6	2689.4	22479	4661.8	1154.2		Control	Training
11126.3	8733.1	3550	2625.3	18896.2	3952.2	1518		Control	Training
5254.7	53815.1	3257.3	2492.3	25341.1	4635.2	2282.5		Control	Training
10652.4	13250.1	2465.1	2694.7	18423.8	3754.1	2575		Control	Training
20043.9	4872.6	2570.9	2499.9	5038.2	2492.3	2543		Control	Training
10452.4	17740.6	5877.8	2730.2	17147.9	4855.7	1634.3		Control	Training
11522.4	34353	2857.8	2650.5	14993.5	3463.5	2168.3		Control	Training
4068.9	301331.2	6269.7	3245.2	33716.8	3724.9	2370.5		Control	Training
4240.2	80916	3042.2	3154.4	29557.1	4594.9	2099.2		Control	Training
11197.1	44819.2	3672.5	4024.8	14474.7	3130.5	1267.9		Control	Training
17165.6	42368	1702.4	2736.7	16265.7	3466	2192.3		Control	Training
10530	30818.8	1698.1	2437.9	14634.5	3169.1	1694.1		Control	Training
7880.6	2853.3	2769.8	2882.2	13556.6	3375.4	1407		Control	Training
9724.2	24249.7	1729.9	2366.9	11715.4	2535.3	2488.6		Control	Training
6418.5	3033	2382.8	2259.2	14643.2	3881.2	2391.4		Control	Training
11239.6	20311	3295.5	1979.4	17294.3	2879.4	2341.8		Control	Training
12277.3	4056.8	2412.7	2153.3	5718.6	3832.7	1409.3		Control	Training
13421.4	8732.4	2680.3	2845.4	15014	3462.2	1073.9		Control	Training
15185.5	78817.2	2152.7	2821.5	25426.4	4235.2	1583.9		Control	Training
9832.3	8403.5	2311.1	2458.9	7238.3	3356.1	2303.5		Control	Training
6765.8	36681.5	3645.4	2453	24822.6	4789.4	2066.2		Control	Training
8196.2	92335	2494.4	2557.4	21770.8	3507.7	1682.4		Control	Training
4471.5	24400.5	7392	2601.4	21851.7	5346.8	1480.7		Control	Training
7396.7	193566.7	2697.4	3477	22877.1	5082.4	1989.1		Control	Training
8431.9	75210.2	1704	2489.7	14836.4	2599.8	1721.3		Control	Training
16239.6	28891.6	2330.2	2797	17181.4	3269.2	2117.9		Control	Training
10894.3	33383.2	2799.9	2542	17708.2	3894	2277		Control	Training
6072.8	102789.5	3291.7	2381.9	13568.9	4345.6	2018.6		Control	Training
12478.1	34543.2	2572.2	2539.1	14567.9	3848	2642.1		Control	Training
11423.6	25166.1	1915.6	2672.1	15947.5	2938.2	2516.3		Control	Training
8026.4	10545.1	1724.1	2522.8	11187.4	2407	1218.6		Control	Training
6865.6	11776.1	1799.9	2168.4	15290.2	3467.1	2056		Control	Training
7389.5	31011	3050.8	2766.7	7735.7	4367.8	2024.6		Control	Training
9819.7	11677.9	2964.9	2538.9	13876.8	3243.5	2455.9		Control	Training
4697.6	49840.8	2883.4	2555.2	18308.6	4890.1	1537		Control	Training
8968.7	13242	3249.2	2524.1	20980.2	4359.5	2379.3		Control	Training
5635.2	39733.5	3799.7	3199.9	13871.2	3496.4	2029.9		Control	Training
6543.5	11576.5	1654.6	2817.4	14801.3	3408.4	1781.1		Control	Training
34857	4267.5	2260.3	2473.8	8806.3	2491.9	2025.9		Control	Training
8626.3	22033.2	2138.9	2597	17451.3	3555	2158.6		Control	Training
8320	12166.7	4399	2605	23385.8	5336.1	2167.9		Control	Training
8031.8	87422.2	2258.1	2381	20491.2	3508.4	1408.3		Control	Training
10614.5	32524.3	2361.2	2724.6	15965.5	3881.8	2003.4		Control	Training
8031.8	108441.1	2637.3	2558.8	18958.3	3855.1	2771		Control	Training
5161.9	18818.6	6059.4	2992.9	13367	4281	1207.9		Control	Training
5655	58460	2096.9	2633.3	24783.4	4908.3	2764.2		Control	Training
11559	36432.7	3141.9	2426.1	15379.5	3337.3	1761.2		Control	Training
8386	6721.7	2713.5	2776.7	16150.5	4549.9	1971.9		Control	Training
6136.5	6587.3	1863.3	2494	11752.2	3174.4	2577.1		Control	Training
8031.8	11262.1	1902.5	2281.1	11552.6	3584.4	1779.3		Control	Training
8818.7	31988.4	1908.8	2165.7	15489.8	1995.3	2347.2		Control	Training
6161.6	301182.7	5939	2532.4	33386.8	3629.3	4024.7		Control	Training
4937.8	141495.3	5185.7	2775.5	42301	6345.9	2039.6		NSCLC	Training
6268.2	47135.4	2668.5	2698.7	22423.5	5422.1	1610.5		NSCLC	Training
2546.1	361099.3	3685.6	3713.6	51715.6	7803.5	1300.5		NSCLC	Training
4726	11951.9	3761.8	2879.7	9490.5	680.6	1249.7		NSCLC	Training
9240.6	52127.9	3339.2	4809.5	21648.4	4718.4	1961.5		NSCLC	Training
5261.6	38060.7	3130.5	2695.3	21734.6	4342.9	1596.4		NSCLC	Training
4319.4	67618.8	6502.8	2642.7	21381.8	4233.4	1611.5		NSCLC	Training
4125.8	98413.6	3789.2	2916.8	19617.7	5921.6	2003.1		NSCLC	Training
5033.4	101044.9	2408.7	3017.6	22154.8	4203	2485.9		NSCLC	Training
11153.3	23011.1	3543.9	2834.6	15195.7	3729.1	2217.2		NSCLC	Training
4987.9	59559.4	3565.7	2705.5	17047.5	3608.7	1808.7		NSCLC	Training
4925	303696.6	2189.2	3547.5	23091	3618.4	3482.9		NSCLC	Training
3854.6	377873.1	4991.3	3804.9	33332.4	12224.6	1344.8		NSCLC	Training
9235.3	5551.1	3086.2	2715.5	19642.5	2295.9	2080.7		NSCLC	Training
6795.9	109122.7	5421.4	2810.1	18413.3	3849.8	1407.8		NSCLC	Training
15388.1	17174	2846.5	2711	13705.5	4882.7	2297.1		NSCLC	Training
7229.7	94476.3	4340.7	2721.7	19952.8	5259.7	1585.2		NSCLC	Training
8293.3	258497.3	3375.7	3011.4	14153.3	6872.8	1531.4		NSCLC	Training
4987.4	14971.7	3907.3	2795.4	14584	3240.1	2140.5		NSCLC	Training
16571	139892.3	4521.9	3043.1	31735.1	5532.4	1819.6		NSCLC	Training
12384.2	10369.5	2531	2489.3	12962.4	3018.5	1554.7		NSCLC	Training
5317.7	357412.6	2149.2	2684.8	53379.4	8884.4	1633.6		NSCLC	Training
8031.8	17783.2	4677.4	3115.4	22919.8	3805.9	2241.7		NSCLC	Training
8031.8	75522.3	6564.6	3416.8	26336.4	6547.5	1534.4		NSCLC	Training
7606.5	154190.5	10145.6	2839.2	39839.7	6821.4	2049.7		NSCLC	Training
11565.9	84288.7	3206.5	3101.8	33777.5	4138.2	1945.2		NSCLC	Training
3480.1	66219.1	3569.2	2441	16758.8	3472.3	1981.5		NSCLC	Training
8693.1	212053.9	4129.6	2798.3	27422	4342.4	1553		NSCLC	Training
6336	282185.9	9184.2	2896.2	44246.9	8168.2	2772.1		NSCLC	Training
6526.7	104215.4	6115.2	2848.5	28305.1	6533.3	1981.3		NSCLC	Training
11512.4	17754.6	3468.9	2378.8	24816.7	3602.3	1822.8		NSCLC	Training
6114.8	347767.4	4506.3	3347.4	32308.5	6678.5	1506.2		NSCLC	Training
6582.4	125054.2	6935	3196.1	28281.5	6270.7	2420.6		NSCLC	Training
5515.4	351826.8	4769.6	6409	48426.9	7647.6	1825.3		NSCLC	Training
8409.7	125505.7	4082.1	4482.6	26854.9	3925.4	1781.1		NSCLC	Training
7653.3	18822.8	4680.8	3127.3	23157	5687.8	2277		NSCLC	Training
4602.8	343292.9	2350.9	3230.1	52121.6	10622.5	1605.8		NSCLC	Training
5176.2	242918.8	5371.8	5109.5	34381.3	8456.6	1158		NSCLC	Training
4009.3	180617.7	3131.3	2755.7	38602.5	6163.6	956.6		NSCLC	Training
11241	80122	4282.5	2619.5	20180.4	3097.1	1981.3		NSCLC	Training
6227.8	117537.9	2486	2746.4	21180.1	3892.3	1304.8		NSCLC	Training
5143.8	148189.5	4100.2	5936.5	21677	5914.7	1520.5		NSCLC	Training
8913.7	5486.5	2293.8	2751.9	20636.6	3861.7	1734.5		NSCLC	Training
9225.7	51079.9	3564.5	2617.1	16237.6	4197	2843.8		NSCLC	Training
5457.8	299016	4790.9	3294.6	57285.8	8648.8	1665.8		NSCLC	Training
5062.4	44509.4	4433.8	2730.2	25855.3	3801.6	1606		NSCLC	Training
5728.1	109212.4	6985.9	3570.8	26898.3	7054.3	1770.3		NSCLC	Training
6720.7	293372.5	6579	3162.6	29687.9	7227.6	1736.7		NSCLC	Training
6015.4	184002.1	5259.8	3208.6	29769.1	5897.4	1138.1		NSCLC	Training
8770.6	26363.6	8022.2	3251.6	25250.2	5329.6	1422.2		NSCLC	Training
7255.9	23743.7	3366.2	2848.7	31246	5772.4	1643		NSCLC	Training
5182.1	36932.9	6156.8	2870.3	7637.5	4473.3	1617.2		NSCLC	Training
4904.6	235511.2	2647.6	2824.2	32879	6163.2	2125.6		NSCLC	Training
10841.3	16938.7	4548.7	2637.1	14585.1	5092.3	2506.5		NSCLC	Training
7937.2	189220.2	4240.3	3273.7	38733.8	5709.9	1682		NSCLC	Training
5128.9	50784.1	5136.7	3796.9	17394	4502	1301.2		NSCLC	Training
3855.4	196371.9	2087.4	2978.4	37314.9	7681.8	1441		NSCLC	Training
6743.9	90727.3	2139.5	3044.6	34518.7	5467.4	1399.3		NSCLC	Training
6345.2	67791	4936.6	3041.5	23601.1	4199.3	1781.1		NSCLC	Training
4948.5	63452.5	2040.5	2675.7	22527.8	4298.8	1432.2		NSCLC	Training
10304.7	22067	4764.8	3530.9	20354.4	3832.3	1098.3		NSCLC	Training
6778.8	216926.9	3713.1	3075.8	38600.1	6226	3001.4		NSCLC	Training
7688.1	12524.4	8648.3	3043.4	20928.7	4286.5	1511.6		NSCLC	Training
8106.8	53877.8	5189.5	2869.9	29615.4	9133.1	2359.8		NSCLC	Training
8408.6	42236.7	5518.6	3063.6	22868.1	5260.6	1332.3		NSCLC	Training
7985.6	131270.3	3808.5	2749.5	19301.5	3773.3	1712.6		NSCLC	Training
3657.3	23111.8	4358.2	3001.5	17331.7	5744.4	1071.3		NSCLC	Training
7529.5	138434.9	3001.1	3193.4	26325.9	3917	1523.1		NSCLC	Training
14788.1	140289	4406.4	2910.7	29100	5598.1	1168.8		NSCLC	Training
7632.8	62993.9	2402	2740.8	32801.2	4660.8	2052.5		NSCLC	Training
7731.6	38069.6	2752.4	4023	28007	5416.5	1543.1		NSCLC	Training
4025.5	289507.2	5687.7	4689.4	52272.4	8002.5	1651.2		NSCLC	Training
4457.1	195686.2	3650.2	2754.5	25709.4	4880.4	2548.2		NSCLC	Training
11251.9	8910	2281.2	3341.2	12505.4	5105.4	1451		NSCLC	Training
5494.4	72320.1	4746.4	3262.3	24235.5	6179.9	1659		NSCLC	Training
9165.6	39789.8	2639.2	4017.4	14822.2	3377.7	3235.2		NSCLC	Training
6964.5	23346.8	4348.1	2808	18899.3	3131.7	2052.1		NSCLC	Training
7265	165490.2	3491.9	3149.8	21333.9	3661.2	1781.1		NSCLC	Training
9169.7	15235.2	4561.6	3357.2	29245.5	4761.7	1526.6		NSCLC	Training
4350.6	274712.8	4055.9	3175.9	31600.8	6694.4	1546.2		NSCLC	Training
5794.2	142615.7	5169.1	3367.9	29872.4	5245.3	1919		NSCLC	Training
4174.1	62161.4	3787.3	2897.2	20065.3	3682	1493		NSCLC	Training
9355.5	72499.8	2343.4	2035.2	15806.5	3289.7	3049.8		NSCLC	Training
